# Supplementary material for: Evaluation of new strain (AAD16) of Beauveria bassiana recovered from Japanese rhinoceros beetle: Effects on three coleopteran insects
Source: PLoS One. 2024 Jan 10;19(1):e0296094. doi: 10.1371/journal.pone.0296094 (PMC10781193; doi:10.1371/journal.pone.0296094)
Supplement: S1 File — (XLSX) [file pone.0296094.s001.xlsx]

## Sheet: Raw data_Tenebrio molitor
Larval size 16-18 mm
Fungus strain	Cumulative mortality (d)
	1	2	3	4	5	6	7	8	9	10	11	12	13	14	15	16
AAD16	0	0	4	8	20	32	36	38	40
ARP14	0	0	2	5	14	26	31	34	35	35	37	38	39	39	39	40
Control	0	0	0	0	0	0	0	0	0	0	0	0	0	0	0	0
Fungus strain	Cumulative mycosis development number/ day
	1	2	3	4	5	6	7	8	9	10	11	12	13	14	15	16	17
AAD16	0	0	0	3	7	23	34	36	38	40
ARP14	0	0	0	1	5	14	25	31	33	34	34	36	38	39	39	39	40
Control	0	0	0	0	0	0	0	0	0	0	0	0	0	0	0	0	0
Larval size 22-24 mm
Fungus strain	Cumulative mortality (d)
	1	2	3	4	5	6	7	8	9	10	11	12	13
AAD16	0	1	4	6	12	19	20
ARP14	0	0	3	5	8	14	16	17	18	18	19	20
Control	0	0	0	0	0	0	0	0	0	0	0	0	0
Fungus strain	Cumulative mycosis development number/ day
	1	2	3	4	5	6	7	8	9	10	11	12	13
AAD16	0	0	3	5	7	14	19	20
ARP14	0	0	0	3	5	8	14	16	17	18	18	19	20
Control	0	0	0	0	0	0	0	0	0	0	0	0	0

## Sheet: Raw data_Monochamus alternatus
Larva
Fungus strain	Cumulative mortality (h)
	n	4	8	12	24	36	48	72	96	120	144	168
AAD16	33	0	0	2	2	2	2	13	30	33
ARP14	33	0	0	0	0	0	0	4	17	23	30	33
Control	33	0	0	0	0	0	0	0	0	1	1	1
Fungus strain	Cumulative mycosis development (h)
	n	4	8	12	24	36	48	72	96	120	144	168	192
AAD16	33	0	0	0	0	1	1	10	27	32	33
ARP14	33	0	0	0	0	0	0	1	7	18	30	31	33
Control	33	0	0	0	0	0	0	0	0	0	0
Adults
Fungus strain	Cumulative mortality (h)
	n	24	48	72	96	120	144	168	192	216	240	264	288	312	336	360	384	408	432
AAD16	8	0	0	0	0	2	2	4	5	6	6	6	6	7	8
Control	6	0	0	0	0	0	0	0	1	1	2	2	3	3	4	4	5	5	6

## Sheet: Raw data_Allomyrina dichotoma 
A. dichotoma
Fungus strain	Cumulative mortality (d)
	1	2	3	4	5	6	7	8	9	10	11	12	13	14	15	16	17	18	19	20	21	22	23	24	25	26	27	28	29	30	31	32
AAD16	0	0	0	0	0	1	1	1	1	2	5	6	7	9	10	11	12	12	13	13	13	14	14	15	16	16	18	18	18	19	19	19
ARP14	0	0	0	0	0	2	3	4	5	5	5	5	7	7	7	7	7	7	7	7	7	7	7	8	9	9	9	9	9	9	12	14
Control	0	0	0	0	0	0	0	0	0	0	1	1	2	2	2	2	3	3	3	3	3	4	4	5	7	7	8	8	8	8	8	9
Fungus strain	Cumulative mycosis development number/ day
	1	2	3	4	5	6	7	8	9	10	11	12	13	14	15	16	17	18	19	20	21	22	23	24	25	26	27	28	29	30	31	32
AAD16	0	0	0	0	0	0	0	0	0	1	1	2	4	4	5	7	8	8	9	9	10	10	12	13	13	15	17	17	17	17	17	17
ARP14	0	0	0	0	0	0	0	0	1	2	2	4	5	5	5	5	7	7	7	7	7	7	7	7	7	8	9	9	9	9	9	9
Control	0	0	0	0	0	0	0	0	0	0	0	0	0	0	0	0	0	0	0	0	0	0	0	0	0	0	0	0	0	0	0	0
